# Supplementary material for: Nutrition and Social Disadvantage as Risk Factors for Mortality Among School-Age Children: Regional Differences in Kazakhstan
Source: Int J Environ Res Public Health. 2025 Dec 27;23(1):39. doi: 10.3390/ijerph23010039 (PMC12841260; doi:10.3390/ijerph23010039)
Supplement: Supplementary file 1 [file ijerph-23-00039-s001.zip]

Archive with 1 entries (1 files):
- ijerph-4025634-supplementary.pdf
